# Supplementary material for: Absence of calcium-sensing receptor basal activity due to inter-subunit disulfide bridges
Source: Commun Biol. 2024 Apr 25;7:501. doi: 10.1038/s42003-024-06189-3 (PMC11045811; doi:10.1038/s42003-024-06189-3)
Supplement: Supplementary file 3 — Supplementary Data [file 42003_2024_6189_MOESM3_ESM.xlsx]

## Sheet: Figure 1
Figure 1b
	N=1	HA epitope expression (AU X 105)	CaSR (fold of mock)			HA epitope expression (AU X 105)	mGluR5 (fold of mock)
		0.487055	1.09251	0.986195	0.921291	0.399662	0.763274	1.00877	0.924021
		2.02251	1.00828	0.876266	0.959384	1.28284	1.17746	1.28607	1.23707
		3.03417	0.992962	0.968861	0.876783	2.121	1.62024	1.74275	1.69779
		5.80342	1.02996	0.847899	0.953389	3.95425	3.19811	2.79424	3.03675
		7.14391	1.03806	0.876524	1.12146	6.46237	3.44949	3.98606	4.2516
	N=2	HA epitope expression (AU X 105)	CaSR (fold of mock)			HA epitope expression (AU X 105)	mGluR5 (fold of mock)
		0.70859	1.09505	1.05992	0.845032	0.630567	0.947614	0.883823	0.867687
		6.76931	0.992951	1.02948	1.05768	4.96793	1.51938	1.38159	1.62794
		13.4441	1.11075	1.0183	1.14445	9.77571	1.73968	1.85237	1.81288
		20.3953	1.07557	1.03034	1.06846	13.8475	2.46939	2.13724	2.22466
		9.38561	1.06811	0.947533	0.846999	18.357	2.92312	2.97368	3.06212
	N=3	HA epitope expression (AU X 105)	CaSR (fold of mock)			HA epitope expression (AU X 105)	mGluR5 (fold of mock)
		0.687167	1.01454	1.02136	0.964104	0.435977	0.789402	0.78517	0.811068
		2.30584	0.973091	0.810328	0.815311	8.26536	1.10996	1.15319	1.17466
		6.1592	1.00526	1.05378	0.848954	15.1817	1.39018	1.40662	1.55265
		13.9323	1.00979	0.945934	0.874752	18.5687	1.47461	1.59442	1.58574
		21.3668	0.915663	0.911467	0.802622	20.5338	2.10766	2.24352	2.21002
Figure 1c
		Basal (% Max activation)			Agonist (% Max activation)
	CaSR	0.0174264	0.00814335	0.010089	1	1	1
	mGluR2	0.130366	0.120423	0.128576	1	1	1
	mGluR5	0.533885	0.589279	0.632547	1	1	1
	GABABR	0.324103	0.331746	0.327927	1	1	1
	GPRC6A	0.674725	0.650409	0.60069	1	1	1

## Sheet: Figure 2
Figure 2b
	CaCl2 Log[M]	Mock (% WT)			WT (% WT)			C129S (% WT)			C131S (% WT)			CSCS (% WT)
		N=1	N=2	N=3	N=1	N=2	N=3	N=1	N=2	N=3	N=1	N=2	N=3	N=1	N=2	N=3
	-1.7	28.7167	34.399	34.7105	100	100	99.9999	98.6576	100.184	101.553	100.862	98.447	99.6432	99.6231	97.3753	98.1806
	-2	11.1099	15.2176	10.2991	91.1524	91.7979	90.0894	92.3836	95.412	94.439	96.1336	95.2398	92.2724	95.811	94.5582	90.6111
	-2.3	3.26778	12.0731	7.20952	71.1942	71.5643	69.589	85.8437	89.6457	89.1015	92.2925	90.1202	88.8427	91.8655	91.0394	87.1038
	-2.6	-0.586497	9.02837	2.99999	43.3126	40.4044	34.0536	73.1583	78.5014	77.1814	87.5415	82.9412	80.6054	90.2735	87.128	83.122
	-2.8	-2.52664	6.58779	-1.32328	9.86882	21.8144	10.4868	44.1554	62.8444	60.5397	71.7967	71.2887	69.0084	83.4126	82.5271	78.5466
	-3	-2.46032	6.88872	1.66086	0.124135	9.96619	1.07745	27.8806	42.8743	42.3184	52.7124	54.7225	49.8923	76.1221	72.9895	72.4834
	-3.5	-1.53985	3.49025	-4.4352	5.03859	4.76725	-3.17924	5.09555	14.0735	5.19638	18.7833	15.3891	15.7374	54.2733	51.5263	46.776
	_∞	0	2.32865e-05	0	0.135827	2.38852	2.17498	5.48078	9.37271	11.0508	12.4816	16.7706	10.9331	36.4442	30.5737	31.4898
		pEC50 of Ca2+(M)
	WT	2.52	2.476	2.463
	C129S	2.775	2.893	2.882
	C131S	2.979	2.981	2.973
	CSCS	3.348	3.416	3.317
Figure 2c
	N=1	Flag epitope expression(AU X 105)	WT (fold of mock)			Flag epitope expression(AU X 105)	C129S (fold of mock)			Flag epitope expression(AU X 105)	C131S (fold of mock)			Flag epitope expression(AU X 105)	CSCS (fold of mock)
		0.30871	0.937071	1.08041	0.982513	0.348387	0.886298	1.30237	0.88482	0.333613	0.848837	0.941022	0.943348	0.335527	0.916795	0.997306	1.102068*
		3.16164	0.779274	0.739856	0.716939	3.48427	1.39086	1.34736	1.37832	2.85024	1.32289	1.60926	1.38037	1.79311	1.66143	1.77524	2.472453*
		4.5228	0.85176	0.766478	0.752737	4.86689	1.65522	1.68104	1.54236	3.72016	1.58951	1.66586	1.79694	2.79334	2.0889	1.99748	3.107701*
		5.31529	0.867703	0.757234	0.812823	5.72703	1.91758	1.75498	1.79993	4.84595	1.97931	1.98833	1.94373	3.29792	2.49705	2.43658	3.33565*
		5.8982	0.927776	0.883989	0.784378	6.50175	2.07164	2.14334	2.07005	5.11574	2.30161	1.96764	2.11031	3.83317	2.93777	2.67562	3.542109*
		7.05272	1.04153	0.981763	1.00703	7.65533	2.4777	2.44802	2.60487	6.75808	2.55367	2.64603	2.59761	5.80355	3.32693	3.42911	4.599307*
	N=2	Flag epitope expression(AU X 105)	WT (fold of mock)			Flag epitope expression(AU X 105)	C129S (fold of mock)			Flag epitope expression(AU X 105)	C131S (fold of mock)			Flag epitope expression(AU X 105)	CSCS (fold of mock)
		0.5548	0.99503	1.00802	0.996947	0.672837	0.896877	0.845551	0.850498	0.416207	1.02706	0.735834	0.70482	0.41408	0.757718	0.876577	0.872439
		7.22379	1.02444	0.943312	0.963651	5.46908	1.9073	1.44728	1.41431	3.27618	1.48543	1.14093	1.42114	2.2946	1.91248	1.86208	2.29007
		8.38252	1.1398	1.04883	1.00246	7.43789	1.59232	1.51084	1.64938	5.91953	1.80145	1.73932	1.67384	4.25068	1.99402	2.10225	2.69218
		9.42442	1.21614	0.951207	0.917965	9.52335	2.21884	2.1811	2.1636	6.75389	1.84467	2.02654	2.18645	5.52753	2.14151	2.06674	2.9381
		11.5554	1.31756	1.16761	1.15286	17.6693	2.45054	2.2187	2.09064	7.44605	1.96367	1.95228	1.98457	6.04763	2.14656	2.21389	2.97984
										9.30916	2.51275	2.41407	2.26481	8.3588	2.6462	3.01051	3.34659
	N=3	Flag epitope expression(AU X 105)	WT (fold of mock)			Flag epitope expression(AU X 105)	C129S (fold of mock)			Flag epitope expression(AU X 105)	C131S (fold of mock)			Flag epitope expression(AU X 105)	CSCS (fold of mock)
		0.25316	1.12082	1.00123	0.998767	0.225783	1.06048	1.1011	1.38263	0.260027	0.990287	1.056	0.94001	0.295225	1.33504	2.00804	1.37822
		2.74944	1.19388	1.22391	1.03201	3.68928	1.40676	1.40333	1.97874	3.01542	1.38739	1.17046	1.40231	1.94368	1.40232	1.51796	2.1121
		6.17939	0.863071	0.709868	0.68663	6.25306	1.55167	1.90967	1.66789	4.37533	1.26016	1.59257	1.39078	3.09416	1.36777	1.71642	1.82268
		8.50928	0.926775	0.907952	0.740646	7.30408	1.77629	1.53253	1.69365	5.71485	1.68257	1.65635	1.63514	4.19883	1.87567	2.12527	3.02169
		11.5569		1.35739	1.09037	10.807	2.54494	2.50041	2.6254	7.05219	1.82668	1.86493	2.05399	4.92915	2.37701	2.33324	3.156
										11.0095	2.72019	2.37487	2.59852	7.83524	3.1608	3.35104	4.10463
Figure 2d
		Basal (fold of mock)				NPS 2143 (fold of mock)
		N=1	N=2	N=3	N=4	N=1	N=2	N=3	N=4
	Mock	1	1	1	1	0.972538	1.02071	0.908534	1.10341
	WT	1.10224	0.981707	1.00202	1.02534	0.949015	0.968934	0.91064	1.01161
	C129S	1.435296*	1.169	1.30255	1.23199	1.04958	0.948866	0.969619	1.01541
	C131S	1.697226*	1.26558	1.38964	1.36924	1.10252	1.00699	0.955492	1.00883
	CSCS	2.453472*	1.736	1.82353	1.64764	1.09176	0.987408	0.922932	1.06747
Figure 2e
	R568 Log[M]	Mock (fold of mock)					WT (fold of mock)					C129S (fold of mock)					C131S (fold of mock)					CSCS (fold of mock)
		N=1	N=2	N=3	N=4	N=5	N=1	N=2	N=3	N=4	N=5	N=1	N=2	N=3	N=4	N=5	N=1	N=2	N=3	N=4	N=5	N=1	N=2	N=3	N=4	N=5
	_∞	1	1	1	1	1	0.888552	1.94197	0.969231	1.96149	0.861619	0.532877	1.69062	1.13316	1.6117	2.29765	0.527765	2.17882	1.15505	1.33424	3.44036	0.244637	1.69287	1.49818	1.59181	6.9668
	-7	0.592638	2.77091	2.28875	0.643055	1.76125	0.737224	2.12107	1.04202	1.87814	1.49677	1.0401	1.60403	1.02358	2.02506	1.51821	1.06845	2.30269	1.19361	1.47137	1.50678	1.09712	1.84129	0.780206	3.30985	2.92812
	-6.5	0.699204	4.38296	2.60419	0.462899	2.90485	0.581425	2.06667	1.00467	1.73372	2.14635	1.84677	2.31926	1.07977	1.98532	1.23693	1.18434	2.41966	1.08291	1.55481	1.70207	2.51424	3.18055	1.69426	2.51369	#DIV/0!
	-6	0.699204	4.1427	2.70499	0.760057	1.71747	1.00098	1.67497	1.30657	1.51329	1.25051	1.38756	4.55815	3.73084	5.08342	0.762841	1.4453	2.95925	2.35637	5.23103	2.3933	5.01293	8.76768	5.87322	7.81817	#DIV/0!
	-5.5	1.30139	1.79908	2.29518	1.03758	2.09957	1.90866	2.01339	2.32357	2.36951	2.01552	3.24561	7.28767	7.2986	11.4512	2.75088	3.92122	6.52696	6.92282	9.6447	2.93204	#DIV/0!	12.9835	11.9449	16.0359	#DIV/0!
	-5	0.821814	2.8602	2.70585	0.636674	0.729484	2.54514	4.06465	3.10891	4.9098	2.05527	5.52364	13.41	10.4455	18.243	10.5233	6.37054	8.68656	7.94236	17.0548	7.48518	#DIV/0!	15.4649	14.1587	23.0619	20.1329
	-4.5	0.599401	1.80162	2.7277	1.08831	0.99501	6.12124	6.11678	5.84543	6.90624	7.36144	9.97042	15.2982	15.9453	26.0346	20.3344	9.59564	16.8811	17.3889	22.7971	15.6098	#DIV/0!	27.5195	22.2692	28.5037	31.8928
	AC265347 Log[M]	Mock (fold of mock)				WT (fold of mock)				C129S (fold of mock)				C131S (fold of mock)				CSCS (fold of mock)
		N=1	N=2	N=3	N=4	N=1	N=2	N=3	N=4	N=1	N=2	N=3	N=4	N=1	N=2	N=3		N=1	N=2	N=3	N=4
	_∞	1	1	1	1	1.30544	1.29203	1.13128	0.452726	2.35977	0.755131	1.37883	0.507212	1.37784	0.236877	0.80325		4.43191	1.28634	1.39483	0.791817
	-7.5	0.660416	1.7253	0.587984	1.0755	1.66564	1.54299	1.79751	0.690986	1.1287	1.46974	1.47384	1.38938	1.69096	2.07081	0.834248		2.40145	2.63117	0.734925	1.25356
	-7	0.674463	0.992008	0.647273	0.892228	1.49485	1.43356	1.18698	0.745256	1.31815	1.86265	1.24003	0.920021	1.92054	1.57654	0.913086		2.67971	2.32821	2.40899	2.61705
	-6.5	0.674463	1.46142	0.729189	0.0857285	1.60311	0.20665	1.4767	1.00757	2.56731	3.78302	3.58052	2.67349	3.51019	4.77885	3.0355		7.7279	5.00747	6.10718	4.66822
	-6	0.8388	1.69843	0.493955	0.869297	2.12351	0.964873	2.52439	0.99123	6.35643	7.24938	#DIV/0!	5.3323	8.58673	8.63702	10.1229		15.3809	9.00868	16.7635	9.96948
	-5.5	0.662553	1.50757	1.11053	0.170333	6.22205	6.67545	5.25345	2.07466	13.1269	17.2948	#DIV/0!	13.497	16.8347	17.8889	17.7056		22.9941	15.7354	23.6433	16.2838
	-5	0.557245	1.59015	0.775329	0.461902	10.8768	13.455	13.1875	7.36007	20.6422	23.3428	#DIV/0!	21.2747	26.0185	26.7172	24.5577		31.4088	26.797	32.9731	25.0933
	-4.5	0.993022	1.13077	0.385178	0.571329	21.3185	22.2604	24.6867	13.066	27.1449	#DIV/0!	30.6407	28.3283	34.471	34.5198	36.1718		35.3635	29.7217	36.5407	34.7086
Figure 2f
		Basal (fold of mock)
		N=1	N=2	N=3	N=4
	Mock	1	1	1	1
	WT	0.943179	0.838457*	0.936253	1.00448
	C129S	1.43004	1.49088	1.23373	1.20692
	CSCS	1.75443	2.691646*	1.87379	1.61411
	CSCS+S132C	1.44535	1.39835	1.21177	1.20557

## Sheet: Figure 3
Figure 3c
		Basal (fold of mock)
		N=1	N=2	N=3	N=4
	Mock	1	1	1	1
	WT	1.15279	1.16327	1.35474	1.21759
	C121A	1.04577	1.06187	1.05812	1.01038
	H119C	1.30943	1.3507	1.49789	1.52462
Figure 3d
	Glutamate Log[M]	Mock (% WT)						mGluR2 (% WT)						C121A (% WT)						H119C (% WT)
		N=1	N=2	N=3	N=4	N=5	N=6	N=1	N=2	N=3	N=4	N=5	N=6	N=1	N=2	N=3	N=4	N=5	N=6	N=1	N=2	N=3	N=4	N=5
	-3	4.57092	4.49703	5.78865	12.3775	7.55024	7.43825	100	100	100	100	100	100	92.6814	113.703	102.2	87.2417	93.7918	#DIV/0!	95.7015	115.596	102.158	99.0223	95.2906
	-3.5	8.38844	4.30523	7.36258	8.61311	7.81153	7.57904	103.978	96.4523	102.646	88.912	89.4692	94.6095	89.9477	108.989	102.316	75.4483	80.0405	#DIV/0!	89.3118	108.334	88.9957	84.6089	92.2949
	-4	5.92547	4.86575	3.71528	11.4208	9.67737	8.77487	100.61	100.429	90.9163	96.2845	92.7621	91.6878	91.1896	110.439	106.909	81.4871	87.7158	#DIV/0!	90.9004	108.176	100.81	87.9993	91.1072
	-4.5	5.92111	2.48406	3.96594	7.65403	6.25226	4.69596	95.3414	84.3596	81.8219	91.9842	82.2976	87.5412	82.0309	96.3532	82.7989	80.1376	80.8114	#DIV/0!	88.7908	113.626	92.0331	85.0862	86.4781
	-5	2.43186	2.62128	3.95915	7.62567	4.57045	3.95817	62.6381	55.0597	69.9391	71.8273	67.8373	72.3771	52.4593	30.6885	32.8986	54.5755	55.9392	45.0158	71.0275	84.5889	78.2901	76.2424	77.4628
	-5.5	2.50634	0.693915	3.98955	5.08781	3.7392	3.08185	12.8573	16.8759	13.2099	27.2768	23.3762	18.9762	4.06967	5.3014	5.15389	15.98	12.0795	11.4189	20.6923	26.0075	24.9448	33.8075	35.7941
	-6	2.16664	2.29063	4.06683	#DIV/0!	#DIV/0!	2.90344	2.37358	3.99636	5.87116	#DIV/0!	#DIV/0!	3.22542	2.36994	2.59679	2.83463	#DIV/0!	#DIV/0!	1.93246	2.87251	1.54546	5.2371	#DIV/0!	1.63441
	_∞	1.8204	10.0654	3.68625	4.64971	3.46008	2.54184	1.27871	0.858713	6.13466	4.91027	3.13629	3.6067	4.37514	1.80538	1.95337	4.81937	4.53293	1.6978	4.27153	1.05209	7.26252	2.74881	2.9661
		pEC50 of Glutamate (M)
	mGluR2	5.268	5.235	5.242
	C121A	5.141	5.122	5.156
	H119C	5.521	5.42	5.39
Figure 3e
		Basal (fold of mock)
		N=1	N=2	N=3	N=4	N=5
	Mock	1	1	1	1	1
	WT	4.06098	4.40115	4.04717	5.29398166666667*	4.21006
	C129A	2.92205	3.56878	3.16531	2.96048	3.09052
	V127C	5.25908	5.26597	4.68053	5.48176
Figure 3f
	Glutamate Log[M]	Mock (% WT)					mGluR5 (% WT)					C129A (% WT)					V127C (% WT)
		N=1	N=2	N=3	N=4	N=5	N=1	N=2	N=3	N=4	N=5	N=1	N=2	N=3	N=4	N=5	N=1	N=2	N=3	N=4	N=5
	-3	3.92759	4.58424	9.60801	4.89879	10.4102	100	100	100	100	100	80.678	97.5628	114.472981929731*	102.51	88.4885	96.3066	105.902	108.909	97.6269	91.368
	-3.5	2.68556	3.93184	7.17834	1.59309	6.3155	97.1925	99.0298	100.756	97.5879	84.9713	94.8756	97.508	99.3973	85.089	#DIV/0!	93.1626	103.102	102.365	107.573	#DIV/0!
	-4	7.96797	1.72157	5.91274	1.15746	5.0665	83.5554	75.8827	#DIV/0!	88.9085	95.0164	56.8636	84.7872	#DIV/0!	#DIV/0!	79.2366	92.2101	103.474	107.159	107.721	86.2338
	-4.5	4.56828	1.44389	6.06187	1.02977	4.59905	#DIV/0!	55.4182	68.439	70.2324	65.5415	#DIV/0!	44.2306	#DIV/0!	#DIV/0!	36.9486	#DIV/0!	74.5511	89.435	91.2738	#DIV/0!
	-5	5.58704	1.51081	5.12993	2.98759	4.10583	6.86002	10.9243	#DIV/0!	9.13738	14.75	7.61836	8.29793	23.4879	4.46739	4.4789	21.1149	34.0329	56.9906	15.4493	34.358
	-5.5	7.94219	1.87223	5.60994	1.14555	4.10573	5.08817	3.09663	2.82214	1.03965	4.0529	6.10268	2.23456	3.94456	2.60091	1.48951	4.08144	8.84004	12.7916	6.46326	1.83874
	-6	9.84267	1.58212	5.47852	0.620619	4.48727	5.26512	2.28432	2.26613	1.39286	3.84848	1.9997	1.89652	3.10169	-0.430379	1.53157	6.86746	0.339603	1.06034	1.44186	-1.71675
	_∞	7.91287	#DIV/0!	5.39636	1.76911	4.39983	-0.859663	#DIV/0!	-0.319438	5.58568	1.44393	2.72653	#DIV/0!	1.91976	1.78158	-0.72056	7.43481	#DIV/0!	1.54278	3.27148	-4.26013
		pEC50 of Glutamate (M)
	mGluR5	5.775	5.93	5.831	5.764
	C129A	5.541	5.569	5.628	5.449
	V127C	5.997	6.103	6.069	6.105

## Sheet: Figure 4
Figure 4b
		Basal (fold of mock)
	Mock	1	1	1	1	1	1
	WT	1.17417*	1.04776	1.08688	1.1446*	0.98085	1.01931
	C129F	1.62054	1.60465	1.58887
	C129S	1.39095	1.42892	1.36602
	C129W	1.64112	1.54964	1.4036
	C131F				1.38636	1.40897	1.32888
	C131W				1.56717	1.59661	1.40268
	C131Y				1.581	1.61393	1.48257
Figure 4c
	CaCl2 Log[M]	Mock (% WT)				WT (% WT)				C129F (% WT)				C129S (% WT)				C129Y (% WT)
		N=1	N=2	N=3	N=4	N=1	N=2	N=3	N=4	N=1	N=2	N=3	N=4	N=1	N=2	N=3	N=4	N=1	N=2	N=3	N=4														N=6	N=7
	-1.69897	23.4521		13.6051	20.1053	100	100	100	100	97.2344	97.4501	86.1348	92.7593	103.817	73.709	69.7983		103.317	94.7543	90.0507	87.2467
	-2	19.693		10.4585	18.2117	97.4578	91.6639	88.1174	98.7606	90.1114	87.7201	79.3549	83.34	99.4172	65.9887	61.8927		97.9784	87.7128	89.4327	77.6057
	-2.30103	17.6785		8.73272	16.1666	82.063	91.7219	86.2267	100.227	80.6476	87.351	78.2256	83.0494	96.7713	63.9173	63.925		90.2037	81.6954	85.3866	87.0848
	-2.60206	13.8687		10.5886	8.31344	68.5697	78.8922	61.7785	70.5849	71.1694	81.3355	75.6787	75.5848	81.6131	64.7003	56.6998		80.9946	74.3111	79.4798	75.53
	-2.79588	14.8926		8.75803	8.3937	56.9013	52.665	45.1385	68.77	63.5151	63.8344	65.5026	65.4988	76.7369	44.4664	49.1426		76.5172	65.7226	65.4736	61.3056
	-3	10.84		6.1914	8.56024	37.0528	26.1972	15.8021	26.3301	52.2	55.5949	30.7282	49.5414	63.3822	20.6141	38.6528		62.4762	53.2149	42.3498	25.8958
	-3.19382	9.80687		4.69435	5.21187	18.0376	18.9498	6.73067	13.282	42.3414	39.2912	13.3321	20.246	51.8563	10.8798	10.1516		44.0227	41.7837	20.8631	15.1082
	_∞	1.10868		2.04259	2.02627	3.20844	1.80178	1.81317	1.75038	1.71638	1.55687	2.32422	0.48192	1.33738	2.31977	1.4751		1.25437	2.45932	1.12891	1.61202
		pEC50 of Ca2+(M)
	WT	2.815	2.829	2.737	2.879
	C129F	3.055	3.087	2.94	3.017
	C129S	3.196	2.9	3.008
	C129Y	3.148	3.105	2.975	2.901
Figure 4d
	CaCl2 Log[M]	Mock (% WT)			WT (% WT)					C131F (% WT)				C131W (% WT)					C131Y (% WT)
		N=1	N=2	N=3	N=1	N=2	N=3	N=4	N=5	N=1	N=2	N=3	N=4	N=1	N=2	N=3	N=4	N=5	N=1	N=2	N=3	N=4
	-1.69897	9.77097	22.2538	13.6051	100	100	100	100	100	100.343	89.4931	87.6571	84.227	92.1208	87.3729	84.7772	65.1232	69.0551	105.632	88.9336	81.2886	79.2933
	-2	6.82285	#DIV/0!	10.4585	92.5222	101.07	91.6639	88.1174	84.2805	87.8904	74.791	75.4739	76.9633	82.5713	74.2526	65.6966	56.9028	60.0669	87.2886	73.8913	70.1528	70.9358
	-2.30103	7.56943	15.1458	8.73272	66.8184	88.7625	91.7219	78.7071	96.2283	87.4189	69.0319	79.1428	79.9923	76.6907	74.6587	69.112	61.4038	65.0934	83.0676	76.9131	75.5762	74.3681
	-2.60206	5.03897	14.0529	10.5886	58.1487	78.4408	78.8922	61.7785	73.055	82.4615	54.6692	66.6108	72.549	57.8717	71.0892	71.5038	57.715	61.4666	77.7351	68.5243	58.3066	72.5952
	-2.79588	5.67599	11.5162	8.75803	38.4924	71.6453	47.7611	45.1385	61.5263	82.1974	58.2414	63.6411	62.6803	52.6348	64.4623	63.9013	49.39	50.6025	57.36	68.6016	64.6431	57.8222
	-3	5.5753	11.0151	6.1914	24.8309	43.7143	26.1972	15.8021	26.7962	61.2903	39.1123	28.6316	34.4417	30.511	49.9913	42.2931	23.4059	38.791	50.1213	53.0641	33.8075	45.4611
	-3.19382	4.13309	7.65154	4.69435	16.0489	13.2798	18.9498	6.73067	9.14186	47.2289	8.89006	13.8835	16.6987	12.4729	41.5211	21.703	#DIV/0!	21.1724	11.4882	12.1581	18.4669	24.2741
	_∞	1.65119	1.03833	2.04259	1.79689	1.40905	1.80178	1.81317	1.49898	1.76822	1.12069	1.26561	1.58371	2.43343	1.75986	2.13483	1.14986	1.5098	1.39368	2.30256	0.862695	0.863895
		pEC50 of Ca2+(M)
	WT	2.621	2.892	2.789	2.733	2.865
	C131F	3.201	2.915	2.932	2.962
	C131W	2.859	3.209	3.041	2.948	3.056
	C131Y	2.979	3.052	2.99	3.055
Figure 4e
	R568 Log[M]	WT (fold of WT basal)					C129F (fold of WT basal)					C129S （fold of WT basal)					C129Y (fold of WT basal)
		N=1	N=2	N=3	N=4	N=5	N=1	N=2	N=3	N=4	N=5	N=1	N=2	N=3	N=4	N=5	N=1	N=2	N=3	N=4	N=5
	_∞	1	1	1	1	1	0.753487	0.66672	1.22004	0.685721	0.635954	1.1044	2.58598	0.663882	0.986514	0.311214	0.7274	1.11578	0.873913	0.696851	0.786543
	-7	0.746823	0.894881	0.727933	0.658509	0.452364	0.707961	1.20717	0.673715	0.818945	0.337263	0.530459	1.29554	0.659963	0.718919	0.643772	0.783912	1.34818	0.504051	0.252962	0.249566
	-6.5	0.795144	0.589144	1.06725	0.612063	1.1218	0.55089	0.547394	1.16307	0.185609	0.338366	0.532377	0.614428	0.641	0.444781	0.389306	0.857995	1.31466	0.542324	0.304454	0.372246
	-6	0.795144	0.827847	1.04803	0.344166	1.51888	1.51898	1.56958	1.31744	0.984062	2.04843	0.688246	1.54257	0.951001	1.18564	2.81974	1.84163	0.818136	1.81145	1.50285	1.69052
	-5.5	0.79568	1.46017	1.73571	0.684431	1.48194	6.97555	5.68861	5.57386	5.79559	5.6967	3.32352	3.27261	2.54418	4.84789	4.93795	5.50623	3.47789	5.28933	6.5428	5.65831
	-5	1.08232	3.34601	#DIV/0!	1.06659	3.70883	13.6222	14.8503	11.9039	9.60393	9.56748	10.866	10.2873	9.76599	9.47037	8.87075	10.8287	11.7655	10.3187	11.3886	8.87125
	-4.5	2.44469	7.0296	#DIV/0!	4.18924	9.14346	20.9961	19.2288	15.6896	14.1728	12.8324	17.8886	19.0182	11.4037	14.8683	11.7427	17.3379	18.1524	13.4925	16.0605	12.5995
Figure 4f
	AC265347 Log[M]	WT (fold of WT basal)			C31F (fold of WT basal)			C131W (fold of WT basal)			C131Y (fold of WT basal)
		N=1	N=2	N=3	N=1	N=2	N=3	N=1	N=2	N=3	N=1	N=2	N=3
	_∞	1	1	1	0.824627	1.69651	0.54401	0.491485	1.21764	0.751162	0.84934	0.881778	0.727199
	-7	1.61595	1.07606	0.658509	0.835535	1.54913	0.33431	0.642721	0.579577	0.829199	0.848128	0.638361	0.893845
	-6.5	2.07383	0.382521	0.612063	2.14735	0.99681	1.24557	0.65367	1.03501	0.631202	0.663387	1.45609	0.834644
	-6	2.07383	1.7547	0.344166	1.56221	1.59335	0.522832	1.11966	2.79859	0.961213	1.91988	2.2408	0.567177
	-5.5	1.60465	1.87902	0.684431	3.37795	6.22664	3.50288	1.70199	3.76857	1.38279	4.29865	6.88828	1.64719
	-5	1.42078	4.20801	1.06659	6.49874	10.3053	6.944	2.89798	9.74785	3.57713	11.2541	11.3532	3.47464
	-4.5	2.63557	#DIV/0!	4.18924	13.4	16.5829	13.5944	6.12728	15.3938	7.11127	17.7845	16.4838	8.33119

## Sheet: Figure 5
Figure 5b
		Basal IP1 (fold of mock)
		N=1	N=2	N=3	N=4	N=5
	Mock	1	1	1	1	1
	WT	1.08356	0.972537	1.05321	1.06105	1.04867
	W70A	0.91188	0.726935	1.2761	1.09941
	T145I	0.994028	1.12325	1.07663
	S147A	1.09619	1.16274	1.0455	0.955174
	S170A	0.832281	0.967803	1.14251	1.00245
	Y218S	1.02496	0.52666	0.908573	0.930424
	E297K	0.886791	0.982805	0.888284
	E297D	1.21682	0.87199	0.977212	1.17233	1.15498
	CSCS	1.95897	2.39193	2.5416	2.08199	2.25812
	CSCS + W70A	1.00514	0.775129	0.94979	0.917078
	CSCS + T145I	0.83523	0.946121	0.86885
	CSCS + S147A	0.953319	0.632822	1.11962
	CSCS + S170A	0.999851	1.00651	0.646013	1.00007
	CSCS + Y218S	0.763755	1.03371	0.953989
	CSCS + E297K	0.889795	0.970354	0.871597
	CSCS + E297D	2.4379	2.03621	2.23387	2.26352	2.14896
Figure 5c
	no wash		buffer (fold of mock in wash buffer group)										wash		buffer (fold of mock in wash buffer group)
			N=1	N=2	N=3	N=4	N=5	N=6	N=7	N=8	N=9				N=1	N=2	N=3	N=4	N=5	N=6	N=7	N=8	N=9
		Mock	1	1	1	1	1	1	1	1	1			Mock	1	1	1	1	1	1		1	1
		WT	1.00097	0.96118	1.00758	1.00735	1.05699	0.961968	1.11703	1.15978	1.09978			WT	0.926449	1.05286	0.942147	0.786761	1.09626	1.03568		1.00741	1.04367
		CSCS	2.65038	2.68184	3.00639	2.14148	2.30456	2.11081	2.68884	2.90866	2.5414			CSCS	1.57115	1.58359	1.40902		1.29774	1.15008		1.41688	1.36833
		CSCS + E297D	2.66185	2.7559	2.54455	2.85312	2.88483	2.86888		3.0187	2.63796			CSCS + E297D	1.89227	1.76432	1.34839	1.58766	1.54598	1.27339		1.45555	1.47963
			+ 1 mM Trp (fold of mock in no wash buffer group)												+ 1 mM Trp (fold of mock in wash buffer group)
			N=1	N=2	N=3	N=4	N=5	N=6	N=7	N=8	N=9				N=1	N=2	N=3	N=4	N=5	N=6	N=7	N=8	N=9
		Mock	0.867738	0.844658	1.08177	1.134	0.869158	0.960772	1.16283	0.957641	0.923031			Mock	0.946767	0.878095	0.940212	0.785651	1.04645	1.01685		0.995839	1.03008
		WT	0.782508	0.819136	1.16951	0.983594	1.02422	0.988781	1.00974	1.2288	1.06321			WT	1.06488	0.918349	0.725265	0.780776	1.0251	0.978084		0.97393	1.06334
		CSCS	2.87397	3.04334	3.1023	2.17486	2.28615	2.45818	2.61549	2.91593	2.73849			CSCS	1.65292	1.74759	1.30958		1.16644	1.32474		1.52316	1.33313
		CSCS + E297D	2.7569	3.06375	2.73483	3.04542	3.11102	3.10854	3.01855	3.5301	2.89718			CSCS + E297D	2.52632	2.57389	1.97196	1.81527	1.6348	1.4252		1.66671	1.56952
			+ 5 mM Trp (fold of mock in no wash buffer group)												+ 5 mM Trp (fold of mock in no wash buffer group)
			N=1	N=2	N=3	N=4	N=5	N=6	N=7	N=8	N=9				N=1	N=2	N=3	N=4	N=5	N=6	N=7	N=8	N=9
		Mock	1.09505	1.00605		1.13302	0.983263	0.987972	1.09234	1.14463	1.08036			Mock	1.04179	1.1138	1.07208	0.907414	0.956481	1.23173		1.11509	1.15434
		WT	1.05601	0.867555	1.16592	1.06105	1.01263	1.05012	1.22062	1.25579	1.16667			WT	1.28614	1.10175	0.84431	0.973215	1.05685	1.15268		1.07801	1.14946
		CSCS	3.20743	3.28136	3.25541	2.1121	2.4649	2.69028	2.64476	2.93746	2.89233			CSCS	2.24198	1.92584	1.61026		1.23336	1.53307		1.61734	1.55695
		CSCS + E297D	3.08131	3.60871	3.15695	3.37462	3.09643	3.10805	3.17924	3.38975	3.35901			CSCS + E297D	2.61232	2.84417	2.63104	2.06214	1.69107	1.52637		1.92565	1.90297
			+ 10 mM Trp (fold of mock in no wash buffer group)												+ 10 mM Trp (fold of mock in wash buffer group)
			N=1	N=2	N=3	N=4	N=5	N=6	N=7	N=8	N=9				N=1	N=2	N=3	N=4	N=5	N=6	N=7	N=8	N=9
		Mock	1.01301	0.889864	1.12329	1.00024	0.887842	1.11811	1.1173	1.17773	0.919807			Mock	1.02152	1.00009	0.970866	1.06706	1.13627			1.11859	1.20307
		WT	0.921205	0.931458	1.008	1.15254	1.08074	1.18103	1.21872	1.36289	1.18748			WT	1.06734	1.11074	0.810136	1.05463	1.09525	1.13951		1.11312	1.14998
		CSCS	3.56566	3.36759	3.00972	2.24128	2.49887	3.18381	2.81561	3.13906	3.08752			CSCS	2.10643	1.82751	1.58854		1.40932	1.55783		1.69925	1.51162
		CSCS + E297D	3.70819	3.97983	3.40788	3.37161	3.29286		3.59369	3.77286	3.4175			CSCS + E297D	2.98001	2.58985	2.30199	2.73858	2.03181	1.94217		2.27485	1.92244
Figure 5e
			Basal IP1 (fold of mock)
			N=1	N=2	N=3	N=4
		Mock	1	1	1	1
	Control	C1+C2	1.012202*	1.00389	1.007	0.974955
	CSCSC1+CSCSC2	No mutations	1.53361	1.56632	1.52313	1.224958*
		+S170C1	1.14778	1.17353	1.1285	1.15997
		+S170C2	1.12373	1.17791		1.10671
		+S170C1 +S170C2	0.963869	0.953203	0.934991	0.906285*

## Sheet: Figure 6
Figure 6d
		Basal IP1 (fold of mock)
		N=1	N=2	N=3	N=4	N=5	N=6
	Mock	1	1	1	1	1	1
	WT	0.984732	0.861251	1.1642521*	0.854872	0.989099	0.930043
	+13A	0.865207	0.856935	0.990163	0.693436	1.00402	0.913811
	CSCS	1.74515	1.93049	2.21138	2.3706	2.05152	2.04365
	CSCS+13A	2.45658	2.42072	3.44257	2.74097	2.54451	2.70993
Figure 6e
	CaCl2 Log[M]	WT (% WT)							+ 13A (% WT)							CSCS (% WT)							CSCS + 13A (% WT)
		N=1	N=2	N=3	N=4	N=5	N=6	N=7	N=1	N=2	N=3	N=4	N=5	N=6	N=7	N=1	N=2	N=3	N=4	N=5	N=6	N=7	N=1	N=2	N=3	N=4	N=5	N=6	N=7
	-1.69897	100	94.7555	100	94.909	99.6206	100	99.8965	103.255	102.783	100.568	97.2771	93.0864	112.93	93.6181	74.3878	88.3135	100.226	82.1561	87.4194	87.5619	63.9577	94.3891	86.3142	57.8814	75.3083	72.4057	69.2193	72.1658
	-2	92.4624	95.6133	90.2235	100	97.9829	92.0092	95.607	93.4339	106.606	88.0493	100.861	97.1834	113.314	91.3091	79.5092	91.8932	102.131	83.9298	93.8738	87.9604	65.5858	94.3292	81.0697	82.8328	71.4195	78.5608	66.0728	75.6694
	-2.30103	89.3592	98.1642	84.4115	89.1341	90.5865	81.976	93.3513	88.4389	99.7016	93.7563	84.0752	81.2118	89.8475	74.6317	77.6248	93.6757	91.7516	81.5708	89.1289	90.7812	60.9439	94.1017	74.0591	73.6745	78.7008	76.3743	62.9645	70.7153
	-2.60206	60.4653	63.0448	#DIV/0!	73.7676	64.8847	49.1226	74.2536	70.5313	66.471	#DIV/0!	71.0153	61.0738	51.3585	60.4795	69.9881	90.9459	#DIV/0!	82.9641	82.9801	80.4364	59.2219	85.5541	74.6335	70.8659	71.707	65.8676	60.4937	64.4457
	-2.79588	48.0435	51.235	#DIV/0!	69.2546	34.8368	39.0679	53.0596	42.5087	44.4782	#DIV/0!	58.8137	36.4121	54.2049	44.7789	75.1607	81.2989	#DIV/0!	81.8261	80.2186	79.8015	55.4469	85.6268	65.4583	65.6275	70.4804	62.3137	54.3456	54.9148
	-3	33.6409	20.471	#DIV/0!	35.7645	11.782	14.8931	20.7022	41.3542	22.5782	#DIV/0!	26.4744	12.8829	28.9808	27.2665	68.5112	70.9945	#DIV/0!	68.7586	68.6062	67.6839	47.168	79.3506	53.8635	#DIV/0!	56.8018	50.9149	45.1389	48.3674
	-3.19382	8.04278	5.85513	4.70461	4.86977	4.58861	3.48936	3.16329	10.2972	8.81087	8.74543	3.62725	5.67275	6.83181	4.26438	24.82	54.182	19.2106	25.8441	45.403	40.1609	20.3971	44.5982	50.1399	37.3974	29.3705	39.914	31.6705	21.3053
	_∞	1.70251	2.16731	2.12421	2.77314	3.08745	2.97828	1.55639	1.90551	2.54646	-0.0165691	1.55102	1.7459	1.17085	2.37397	3.38681	1.34186	0.518336	1.22218	1.52578	2.17059	1.44544	2.64368	1.78439	1.47646	2.16103	3.32052	1.00865	1.82399
		pEC50 of Ca2+(M)
	WT	2.751	2.762	2.51*	2.893*	2.691	2.628	2.807
	+13A	2.778	2.714	2.545*	2.832*	2.692	2.617	2.75
	CSCS	3.143	3.21	2.671*	3.13	3.145	3.175	3.111
	CSCS+13A	3.192	3.371	3.175	3.138	3.195	3.172	3.068
Figure 6f
	R568 Log[M]	WT (fold of WT basal)				+ 13A (fold of WT basal)				CSCS (fold of WT basal)				CSCS + 13A (fold of WT basal)
		N=1	N=2	N=3	N=4	N=1	N=2	N=3	N=4	N=1	N=2	N=3	N=4	N=1	N=2	N=3	N=4
	_∞	1	1	1	1	1.12032	2.35015	2.61125	0.699955	2.0455	3.40159	1.66861	0.936736	2.17174	2.33259	0.591324	0.876523
	-7	1.04355	2.89391	1.96301	1.47993	1.26926	2.29805	1.88025	1.90816	2.11196	1.93827	2.4998	1.11801	2.8818	2.92793	1.14716	1.85388
	-6.5	0.570702	3.37179	2.29693	1.08368	1.69211	4.03134	2.98363	2.02579	1.87641	5.16651	2.03373	2.90056	8.11252	30.4698	23.2557	11.5549
	-6	0.570702	1.98857	2.39869	0.968959	6.17224	33.5346	25.2932	10.8179	3.4709	14.3318	11.7759	3.12419	19.2788	44.5573	38.6597	19.0611
	-5.5	0.8851	2.03496	1.27619	2.31372	18.8476	#DIV/0!	40.805	23.1512	6.54469	25.4602	14.6548	6.63586	30.6092	50.0831	50.8178	22.9905
	-5	1.6623	2.96574	1.21351	2.42109	31.2431	62.851	55.0705	30.4534	9.86939	33.1429	31.5303	14.022	37.2388	60.1585	59.0145	27.7842
	-4.5	5.07551	9.05408	4.19135	2.44325	33.9997	79.947	69.6141	35.112	20.041	43.9871	40.547	19.4884	42.525	59.8522	64.2559	31.583

## Sheet: Supp Figure 1
Supp Figure 1a
	N=1		HA epitope (AU X 105)							N=2		HA epitope (AU X 105)							N=3		HA epitope (AU X 105)
			surface			total						surface			total						surface			total
		Mock	0.56845	0.48137	0.5443	0.62285	0.7046	0.6537			Mock	0.43922	0.53342	0.46837	0.4423	0.44869	0.43835			Mock	0.1042	0.11068	0.12344	0.12264	0.12017	0.11788
		CaSR	24.6026	20.7747	22.1198	27.069	23.9133	26.6418			CaSR	10.9648	9.774	10.3339	11.1274	10.3938	9.21344			CaSR	18.5934	15.3532	14.8537	20.1138	22.2197	21.6553
		mGluR2	31.6573	26.1176	25.6357	25.9762	25.4404	26.8486			mGluR2	10.9143	9.7538	8.96234	8.95295	7.99952	7.93827			mGluR2	11.6381	9.70897	8.35596	8.11833	11.4992	13.6773
		mGluR5	17.8575	14.0984	14.7978	17.155	12.2139	17.9929			mGluR5	6.59125	5.28868	5.21087	4.93928	4.45784	5.36139			mGluRR5	27.9446	20.5843	18.3086	21.0144	20.5761	20.9811
		GABABR	3.4618	2.44952	2.57755	9.24097	9.18434	10.5569			GABABR	0.91176	0.64009	0.65942	1.36568	1.33483	1.6971			GABABR	1.19323	0.69895	0.63623	5.53381	5.11573	5.73065
			Flag epitope (AU X 105)									Flag epitope (AU X 105)									Flag epitope (AU X 105)
			surface			total						surface			total						surface			total
		Mock	0.55305	0.55025	0.56473	0.52839	0.56136	0.45317			Mock	0.43922	0.53342	0.46837	0.4423	0.44869	0.43835			Mock	2.56955	2.44682	2.09832	2.18092	2.04887	2.66982
		GPCR6A	1.41532	1.51846	1.50386	4.86282	5.16549	5.11679			GPCR6A	1.63968	1.51637	1.5804	2.83128	2.7318	2.81415			GPCR6A	7.44359	6.81329	6.98987	11.5363	10.7918	11.5179
Supp Figure 1b
Supp Figure 1c
		CaSR relative expression （fold of mock）
		N=1	N=2	N=3
	Mock	1	1	1
	WT	177.558	173.843	138.317

## Sheet: Supp Figure 2
Supp Figure 2b
		Monomer (%)
		N=1	N=2	N=3
	WT	13.4412	17.0496	17.1428
	C129S	16.7886	17.0023	17.7633
	C131S	14.5588	20.0487	17.9802
	CSCS	27.5762	33.1969	32.4446
Supp Figure 2c
Supp Figure 2d
	N=1	YFP/Rluc	WT-Rluc + YFP			YFP/Rluc	WT-Rluc + WT-YFP			YFP/Rluc	C129S-Rluc + C129S-YFP			YFP/Rluc	C131S-Rluc + C131S-YFP			YFP/Rluc	CSCS-Rluc + CSCS-YFP
		0.009844	-0.00158	-0.0002	0.001783	0.013079	-0.0017	1.87e-05	0.001683	0.014453	-0.00167	0.001239	0.00043	0.011161	-0.00141	0.002293	-0.00088	0.009629	-0.00101	0.001194	-0.00019
		0.060881	0.005707	0.004585	0.007239	0.03501	0.045301	0.041729	0.039775	0.032405	0.040859	0.044528	0.045765	0.023415	0.034072	0.032977	0.030098	0.041406	0.087721	0.091658	0.101239
		0.107624	0.010082	0.009244	0.002015	0.067471	0.058492	0.053257	0.054319	0.051311	0.056037	0.06079	0.061435	0.030948	0.044751	0.040827	0.042978	0.057044	0.101179	0.102469	0.115802
		0.223835	0.017754	0.013606	0.016798	0.097467	0.070924	0.06374	0.059738	0.076482	0.069434	0.068871	0.071201	0.049193	0.056537	0.058935	0.053098	0.088879	0.107354	0.110006	0.120187
						0.105641	0.073129	0.061957	0.06444	0.083459	0.074226	0.073802	0.073812	0.054409	0.057844	0.06106	0.061659	0.101102	0.111064	0.114069	0.125021
						0.143939	0.070854	0.063901	0.068262	0.11102	0.076531	0.076415	0.083151	0.063978	0.066534	0.066756	0.065528	0.154819	0.115825	0.12317	0.126961
						0.20221	0.070941	0.071507	0.070308	0.138875	0.082158	0.082223	0.083554	0.074938	0.071096	0.071528	0.070569
						0.271928	0.079487	0.08706	0.091568	0.165626	0.100532	0.090971	0.102645	0.074192	0.080017	0.088645	0.080727
	N=2	YFP/Rluc	WT-Rluc + YFP			YFP/Rluc	WT-Rluc + WT-YFP			YFP/Rluc	C129S-Rluc + C129S-YFP			YFP/Rluc	C131S-Rluc + C131S-YFP			YFP/Rluc	CSCS-Rluc + CSCS-YFP
		0.014865	-0.0013	-0.00062	0.001913	0.012595	-0.00163	0.00046	0.00117	0.015508	-0.00168	0.001245	0.000434	0.01585	-0.00016	0.001243	-0.00108	0.015789	0.001703	0.001215	-0.00292*
		0.258119	0.017501	0.011374	0.014893	0.045825	0.050568	0.044552	0.047712	0.062183	0.059804	0.054492	0.066795	0.039116	0.035526	0.041643	0.036813	0.111748	0.119617	0.124966	0.150185*
		0.199668	0.014213	0.00805	0.011024	0.076739	0.073759	0.059563	0.066061	0.092052	0.071102	0.073553	0.07162	0.057803	0.042051	0.04785	0.043117	0.163403	0.143029	0.146821	0.168976*
		0.348412	0.026772	0.020487	0.025011	0.12024	0.098375	0.082888	0.078425	0.131116	0.082545	0.087561	0.080302	0.09027	0.052719	0.059556	0.067353	0.262829	0.138205	0.145636	0.184432*
						0.145971	0.099327	0.083661	0.072761	0.150324	0.090582	0.087164	0.081272	0.104855	0.070222	0.066488	0.063909	0.295067	0.145008	0.156599	0.187956*
						0.24828	0.105964	0.097258	0.093515	0.206949	0.10202	0.10073	0.098904	0.134165	0.071442	0.068836	0.070326
						0.304103	0.115771	0.095199	0.08689	0.303928	0.09647	0.09746	0.093503	0.187752	0.079746	0.073448	0.080879
														0.258504	0.103608	0.102955	0.102061
	N=3	YFP/Rluc	WT-Rluc + YFP			YFP/Rluc	WT-Rluc + WT-YFP			YFP/Rluc	C129S-Rluc + C129S-YFP			YFP/Rluc	C131S-Rluc + C131S-YFP			YFP/Rluc	CSCS-Rluc + CSCS-YFP
		0.028969	-0.00094	-0.00029	0.001231	0.028971	0.000643	-0.00092	0.000279	0.028086	-0.00099	4.91e-05	0.000942	0.023741	0.000464	-0.00039	-7.3e-05	0.019044	-0.00281	-0.0002	0.003012*
		0.094576	0.000452	-0.0011	0.005043	0.100773	0.075747	0.061181	0.063133	0.063459	0.061366	0.058496	0.058815	0.054319	0.059868	0.060296	0.052814	0.057821	0.099975	0.094548	0.110072*
		0.143629	0.003647	0.00454	0.001587	0.112355	0.075914	0.06581	0.066235	0.093113	0.0834	0.082451	0.07807	0.062366	0.071916	0.07289	0.069668	0.078607	0.119771	0.127314	0.150952*
		0.268675	0.007527	0.010405	0.009977	0.158811	0.096003	0.083467	0.085874	0.133902	0.089768	0.088629	0.09582	0.100981	0.083663	0.088471	0.087761	0.126306	0.13102	0.136202	0.166991*
						0.171096	0.101014	0.084071	0.086525	0.141276	0.093778	0.100594	0.099772	0.10979	0.095178	0.093584	0.093222	0.16046	0.128111	0.131658	0.159217*
						0.256495	0.108345	0.091102	0.087402	0.18529	0.091516	0.094646	0.094872	0.147483	0.092066	0.097476	0.099676	0.233386	0.139924	0.131184	0.163424*
						0.306584	0.099885	0.087291	0.094006	0.205344	0.103711	0.100819	0.10295	0.189624	0.099975	0.101747	0.10165	0.283774	0.136367	0.13991	0.159758*
										0.249154	0.110656	0.107213	0.118624	0.21906	0.105506	0.112175	0.109325
Supp Figure 2e
		Surface expression (% WT)
		N=1	N=2	N=3	N=4	N=5	N=6	N=7	N=8	N=9	N=10
	Mock	1.72127	5.93219	9.52843	2.84528	3.12499	6.47214	5.62667	4.18825	2.83212	1.7458
	WT	100	100	100	100	100	100	100	100	100	100
	C129S	89.0979	77.7086	76.0512	84.5575	104.022	81.3373	111.494
	C131S	91.6576	81.6876	89.2747	72.0899
	CSCS	73.725	75.813	49.9468	60.6326	84.3555	78.6088	83.8629
	CSCS + S132C					85.5234	92.3973	82.1564
	CACA								47.1128	51.1637	69.6577
		Total expression (% WT)
		N=1	N=2	N=3	N=4	N=5	N=6	N=7	N=8	N=9
	Mock	1.63391	2.72815	2.17817	2.14984	3.73498	3.30421	8.77364	1.65935	9.52843
	WT	100	100	100	100	100	100	100	100	100
	C129S	93.7962	85.2766	93.1932	109.589	99.6679	107.738
	C131S	74.0891	84.2569	78.2199
	CSCS	82.0866	81.4108	81.8792	97.1935	98.4367	88.9359
	CSCS + S132C				88.3884	104.433	93.3855
	CACA							92.9562	75.8778	81.4706

## Sheet: Supp Figure 3
Supp Figure 3a
		Ratio p-ERK vs total ERK (fold of mock)
		Basal				NPS 2143 (10uM 2h)
		N=1	N=2	N=3	N=4	N=1	N=2	N=3	N=4
	pRK6	1	1	1	1	0.829764	0.938281	1.25736	0.794136
	WT	1.14432	1.0405	0.951775	0.973768	0.923855	0.825263	1.332177*	0.838842
	C129S	1.53614	1.25421	1.32673	1.19517*	1.0483	0.805709	1.07758	0.891352
	C131S	1.48387	1.1962	1.50869	1.49677	1.16704	0.881432	1.14359	1.13418
	CSCS	1.85624	1.59909	1.81263	1.97181	1.25212	0.902492	1.29023	1.09601
Supp Figure 3b
		Monomer (%)
		N=1	N=2	N=3	N=4	N=5
	WT	17.1852	18.4127	13.274	16.0683	14.5975
	C129S	18.2835	19.6092	17.0585	15.5978	15.4051
	CSCS	34.5826	36.2644	30.5299	34.435	32.5936
	CSCS + S132C	16.4584	18.1003	12.9022	19.3178	12.9984
Supp Figure 3c
		Ratio p-ERK vs total ERK (fold of mock)
		N=1	N=2	N=3	N=4
	Mock	1	1	1	1
	WT	1.06209	1.01274	1.11906	1.21508
	C129S	1.39122	1.43051	1.82367	1.40993
	CSCS	2.83048	2.68895	2.3801	2.7432
	CSCS + S132C	1.35617	1.52464	1.60975	1.55734
Supp Figure 3d
	CaCl2 Log[M]	Mock (% WT)						WT (% WT)						C129S (% WT)						CSCS (% WT)						CSCS + S132C (% WT)
		N=1	N=2	N=3	N=4	N=5	N=6	N=1	N=2	N=3	N=4	N=5	N=6	N=1	N=2	N=3	N=4	N=5	N=6	N=1	N=2	N=3	N=4	N=5	N=6	N=1	N=2	N=3	N=4	N=5
	-1.7	12.5968	8.45194	9.40328	16.6015	14.5558	11.4401	100	100	100	100	100	100	93.8625	86.1987	108.569	95.6722	91.5955	84.0311	79.1634	80.574	100.859	98.6684	111.22	68.3296	76.5315	74.5319	#DIV/0!	86.1979	85.6438
	-2	13.2722	8.00589	9.64821	10.2189	12.2666	15.028	90.5006	86.2655	86.6346	91.3335	87.9092	90.4581	90.1276	85.6238	97.5098	93.513	79.1425	74.1649	89.5876	86.8533	107.713	99.6764	105.648	59.9611	80.1678	76.1081	77.4032	88.2381	91.8057
	-2.3	11.9343	6.70995	7.74091	8.23497	9.48884	7.72872	84.2083	82.7277	87.7288	86.0234	78.5685	87.8963	91.4122	79.7989	#DIV/0!	89.9605	83.0562	#DIV/0!	84.4877	92.8492	104.916	92.6383	100.565	48.947	79.96	78.1426	75.4702	83.0042	81.7333
	-2.6	9.95844	4.57227	5.81952	5.5354	6.75687	11.112	59.6691	62.0375	53.8334	69.9268	62.0054	#DIV/0!	85.5042	81.6314	78.9584	82.8599	71.2262	63.2049	79.9811	79.7008	70.1337	87.4371	94.7226	55.1963	80.898	67.9919	72.139	85.2006	77.2211
	-2.8	8.45824	4.14263	4.96229	3.62408	7.73293	6.08396	49.0382	#DIV/0!	#DIV/0!	43.4196	51.4071	45.1796	68.6963	56.9148	55.099	42.7693	67.3367	54.7312	77.7063	69.2026	69.2023	49.1617	83.4659	52.3777	79.5918	64.1766	63.7807	74.2652	82.4986
	-3	6.51653	3.41645	5.68339	5.32042	5.80588	6.08682	30.7007	#DIV/0!	#DIV/0!	29.3724	23.5653	23.7556	40.5191	#DIV/0!	45.7871	49.0997	40.4283	34.5958	42.6548	32.0745	44.404	45.8096	60.7629	38.7468	71.2334	#DIV/0!	62.3598	72.4556	68.7156
	-3.2	5.09025	2.75221	4.16056	4.43208	5.96828	3.53827	4.09821	4.04281	5.81507	10.7882	9.27392	5.14345	23.5184	7.33306	13.2486	32.9533	22.0238	17.9973	26.7308	7.21041	32.9738	35.8506	39.7519	20.2543	44.0428	30.4492	43.0939	46.0896	37.9511
	_∞	1.44253	1.11225	1.6103	1.79793	1.84553	2.24478	0.437308	2.80782	2.18382	1.78985	1.74224	2.82336	1.46297	1.35265	1.92053	1.30493	1.83609	1.48808	0.994124	1.26333	1.67373	1.37525	0.861224	1.82447	1.05176	1.48968	4.75776	1.35426	1.22623
		pEC50 of Ca2+(M)
		N=1	N=2	N=3	N=4	N=5	N=6
	WT	2.756	2.708	2.607	2.761	2.75	2.795
	C129S	2.965	2.873	2.86	2.934	2.994	2.939
	CSCS	3.212	3.077	3.236	3.223	3.172	3.212
	CSCS + S132C	2.891	2.797	2.822	2.948	2.87
Supp Figure 3e
		IP1 (fold of mock)
		basal				NPS-2143 (10uM)
		N=1	N=2	N=3	N=4	N=1	N=2	N=3	N=4
	Mock	1	1	1	1	0.574288	0.944774	1.05722	0.9438
	WT	0.747897	1.24768	0.634788	1.04489	0.443307	0.654655	0.81834	0.95317
	CACA	1.74273	3.65268	3.03304	1.51238	0.599232	1.03008	0.888234	1.16324

## Sheet: Supp Figure 4
Supp Figure 4a
		surface (% WT)					surface (% WT)
		N=1	N=2	N=3			N=1	N=2	N=3
	Mock	2.91548	2.94356	2.2316		Mock	10.0121	3.69294	5.14001
	mGluR2	100	100	100		mGluR2	100	100	100
	C121A	90.0926	106.42	90.0429		C121A	95.3025	106.814	92.6828
	H119C	94.4821	92.8494	105.876		H119C	96.1953	98.5108	117.939
Supp Figure 4b
		surface (% WT)						surface (% WT)
		N=1	N=2	N=3	N=4			N=1	N=2	N=3	N=4
	Mock	9.70137	9.94209	12.5619	5.94215		Mock	19.4693	9.2155	11.2208	7.69831
	mGluR5	100	100	100	100		mGluR5	100	100	100	100
	C129A	93.35	112.855	96.1364	89.4531		C129A	105.943	104.166	100.179	93.4244
	V127C	93.9304	90.2514	102.909	102.735		V127C	111.65	102.52	107.348	97.7706
Supp Figure 4c

[truncated: 6 more sheets: Supp Figure 5, Supp Figure 6, Supp Figure 7, Supp Figure 8, Supp Figure 9, Supp Figure 11]
